# Supplementary material for: Self-consistent hardness measurements spanning eleven decades of strain rate on a single material surface
Source: Nat Commun. 2025 Jul 4;16:6148. doi: 10.1038/s41467-025-61445-2 (PMC12229530; doi:10.1038/s41467-025-61445-2)
Supplement: Supplementary file 4 — Source Data [file 41467_2025_61445_MOESM4_ESM.xlsx]

## Sheet: Fig. 1
Nickel 99.99											Nickel 20 wt.% Cu
Set	Strain Rate [s-1]	Hardness [Gpa]	Average Strain Rate [s-1]	Average Hardness [Gpa}	Hardness Standard deviation						Set	Strain Rate [s-1]	Hardness [Gpa]	Average Strain Rate [s-1]	Average Hardness [Gpa}	Hardness Standard deviation
1	0.00277	1.35663	0.002528	1.33	0.02						1	0.00267	1.35881	0.0025	1.38	0.03
	0.00267	1.36223	0.02511	1.36	0.04							0.00267	1.42711	0.039	1.51	0.04
	0.0025	1.33384	0.0634	1.38	0.03							0.00235	1.35828	0.25	1.55	0.038
	0.00238	1.29879	0.12635	1.38	0.03							0.00231	1.40307	0.9	1.53	0.04
	0.00232	1.30564	0.9626	1.45	0.05						2	0.04469	1.58206	657	1.89	0.04
2	0.02853	1.33985	1.241	1.42	0.02							0.0433	1.57247	491430	2.36	0.17
	0.02754	1.38442	692.5	1.72	0.07							0.0404	1.46966	1562599	2.647	0.23
	0.02677	1.37469	581990	2.12	0.1							0.03851	1.50134	122000000	4.73	0.72
	0.026	1.40278	1812413	2.36	0.1							0.03787	1.48863
	0.02528	1.42705	108000000	4.06	0.6							0.03747	1.54794
	0.02404	1.33333										0.03549	1.47232
	0.0233	1.37671										0.03481	1.50892
	0.02249	1.35278									3	0.28747	1.62126
	0.02208	1.38643										0.27857	1.55151
	0.0297	1.27733										0.26351	1.54764
3	0.07482	1.33243										0.25885	1.51645
	0.07224	1.37481										0.26	1.55499
	0.06911	1.40506										0.25216	1.57173
	0.0675	1.38603										0.23878	1.52493
	0.06404	1.37292										0.23878	1.58344
	0.0572	1.39363										0.23684	1.56994
	0.05846	1.44451										0.22075	1.48509
	0.05843	1.36001									4	1.05476	1.50875
	0.05731	1.41392										0.98444	1.47422
	0.055	1.39475										0.94043	1.48582
4	0.14698	1.39565										0.88	1.51302
	0.14205	1.39112										0.86458	1.56374
	0.13667	1.40077										0.81373	1.5626
	0.12779	1.3256										0.77799	1.572
	0.12348	1.39371									5	643.294	1.86083
	0.12222	1.45558										580.455	1.87621
	0.1164	1.38461										674.094	1.88145
	0.11385	1.33244										674.66	1.85829
	0.10771	1.35533										658.266	1.87729
5	1	1.49216										663.94	1.96403
	0.96739	1.38852										670.355	1.83147
	0.97826	1.41853										667.65	1.88992
	0.83333	1.50795										665.684	1.88139
	0.81818	1.49216										656.085	1.95483
6	1.46667	1.4018										679.765	1.90487
	1.25417	1.4032									6	602941	2.36895
	1.13725	1.41927										476684	2.28555
	1.13462	1.45947										486339	2.51774
	1.21591	1.43083										539440	2.65691
7	685.502	1.62112										500000	2.38602
	672.058	1.68245										354167	2.31543
	678.691	1.72626										571875	2.22163
	687.843	1.73235										400000	2.0878
	691.555	1.67608									7	1.27778e+06	2.26628
	691	1.7094										1.06364e+06	2.81355
	691.623	1.67709										1.89091e+06	2.37096
	715.255	1.79042										1.14783e+06	2.77113
	690.201	1.74874										1.16033e+06	2.69916
	721.658	1.88643										3.07547e+06	2.94939
8	552524	1.95443										1.86724e+06	2.60482
	729167	2.18888										1.01761e+06	2.70421
	691489	2.08399									8	139500000	3.89826
	560465	2.14089										119444000	4.32698
	661521	2.36263										108647000	4.11359
	452941	2.04576										122357000	4.58442
	473684	2.09523										121190000	4.56835
	465753	2.16368										125857000	4.61304
	650367	2.0911										119643000	5.17901
9	1.48962e+06	2.37488										114375000	5.20461
	1.51667e+06	2.4249										133913000	6.42332
	1820000	2.1512										110538000	4.40475
	2.18021e+06	2.48529
	2.01613e+06	2.32224
	1.85185e+06	2.41229
10	97674400	3.49931
	112624000	3.64821
	99505000	3.34758
	103503000	3.57752
	111134000	4.24984
	103478000	3.67566
	111551000	4.05588
	108503000	4.4969
	117000000	5.11852
	106977000	3.9139
	109091000	4.19424
	109091000	3.74968
	109000000	5.29608

## Sheet: Fig. 2
FLAT PUNCH ASPECT RATIO 3	Hardness[pa]	length punch [um]	R punch [um]	h indentation [um]	indentation volume [m]	velocity [m/s]	mass [kg]	Strain rate	Indentation area [um2]
	3500000000	15	5	1	7.85398e-17	343.286	4.66527e-12	3.43286e+08	78.5398
		30	10		3.14159e-16	242.74	3.73221e-11	2.4274e+08	314.159
		42	14		6.15752e-16	205.152	1.02412e-10	2.05152e+08	615.752
		60	20		1.25664e-15	171.643	2.98577e-10	1.71643e+08	1256.64
		150	50		7.85398e-15	108.556	4.66527e-09	1.08556e+08	7853.98
		300	100		3.14159e-14	76.761	3.73221e-08	7.6761e+07	31415.9
		600	200		1.25664e-13	54.2782	2.98577e-07	5.42782e+07	125664
		1500	500		7.85398e-13	34.3286	4.66527e-06	3.43286e+07	785398
		3000	1000		3.14159e-12	24.274	3.73221e-05	2.4274e+07	3.14159e+06
	Hardness[pa]	length punch [um]	R punch [um]	h indentation [um]	indentation volume [m]	velocity [m/s]	mass [kg]	Strain rate	Indentation area [um2]
	3500000000	15	5	2	1.5708e-16	485.479	4.66527e-12	2.4274e+08	78.5398
		30	10		6.28319e-16	343.286	3.73221e-11	1.71643e+08	314.159
		42	14		1.2315e-15	290.129	1.02412e-10	1.45065e+08	615.752
		60	20		2.51327e-15	242.74	2.98577e-10	1.2137e+08	1256.64
		150	50		1.5708e-14	153.522	4.66527e-09	7.6761e+07	7853.98
		300	100		6.28319e-14	108.556	3.73221e-08	5.42782e+07	31415.9
		600	200		2.51327e-13	76.761	2.98577e-07	3.83805e+07	125664
		1500	500		1.5708e-12	48.5479	4.66527e-06	2.4274e+07	785398
		3000	1000		6.28319e-12	34.3286	3.73221e-05	1.71643e+07	3.14159e+06
	Hardness[pa]	length punch [um]	R punch [um]	h indentation [um]	indentation volume [m]	velocity [m/s]	mass [kg]	Strain rate	Indentation area [um2]
	3500000000	15	5	0.2	1.5708e-17	153.522	4.66527e-12	7.6761e+08	78.5398
		30	10		6.28319e-17	108.556	3.73221e-11	5.42782e+08	314.159
		42	14		1.2315e-16	91.747	1.02412e-10	4.58735e+08	615.752
		60	20		2.51327e-16	76.761	2.98577e-10	3.83805e+08	1256.64
		150	50		1.5708e-15	48.5479	4.66527e-09	2.4274e+08	7853.98
		300	100		6.28319e-15	34.3286	3.73221e-08	1.71643e+08	31415.9
		600	200		2.51327e-14	24.274	2.98577e-07	1.2137e+08	125664
		1500	500		1.5708e-13	15.3522	4.66527e-06	7.6761e+07	785398
		3000	1000		6.28319e-13	10.8556	3.73221e-05	5.42782e+07	3.14159e+06
Spheres	Hardness[pa]	R sphere [um]		h indentation [um]	indentation volume [m]	velocity [m/s]	mass	Strain rate	Indentation area [um2]	mass/ind volume
	3500000000	5		1	1.46608e-17	222.475	2.07345e-12	2.22475e+08	31.4159	141429
		10			3.03687e-17	113.206	1.65876e-11	1.13206e+08	62.8319	546207
		15			4.60767e-17	75.9033	5.59832e-11	7.59033e+07	94.2478	1215000
		20			6.17847e-17	57.089	1.32701e-10	5.7089e+07	125.664	2.1478e+06
		50			1.56032e-16	22.9514	2.07345e-09	2.29514e+07	314.159	1.32886e+07
		100			3.13112e-16	11.4949	1.65876e-08	1.14949e+07	628.319	5.29766e+07
		220			6.90103e-16	5.22974	1.76625e-07	5.22974e+06	1382.3	2.5594e+08
		500			1.56975e-15	2.30206	2.07345e-06	2.30206e+06	3141.59	1.32088e+09
		1000			3.14055e-15	1.15122	1.65876e-05	1.15122e+06	6283.19	5.28176e+09
		2000			6.28214e-15	0.57566	0.000132701	575660	12566.4	2.11235e+10
	Hardness[pa]	R sphere [um]		h indentation [um]	indentation volume [m]	velocity [m/s]	mass	Strain rate	Indentation area [um2]	mass/ind volume
	3500000000	5		2	5.86431e-17	444.949	2.07345e-12	2.22475e+08	62.8319	35357.1
		10			1.21475e-16	226.413	1.65876e-11	1.13206e+08	125.664	136552
		15			1.84307e-16	151.807	5.59832e-11	7.59033e+07	188.496	303750
		20			2.47139e-16	114.178	1.32701e-10	5.7089e+07	251.327	536949
		50			6.2413e-16	45.9028	2.07345e-09	2.29514e+07	628.319	3.32215e+06
		100			1.25245e-15	22.9899	1.65876e-08	1.14949e+07	1256.64	1.32441e+07
		220			2.76041e-15	10.4595	1.76625e-07	5.22974e+06	2764.6	6.39849e+07
		500			6.279e-15	4.60413	2.07345e-06	2.30206e+06	6283.19	3.3022e+08
		1000			1.25622e-14	2.30245	1.65876e-05	1.15122e+06	12566.4	1.32044e+09
		2000			2.51286e-14	1.15132	0.000132701	575660	25132.7	5.28088e+09
	Hardness[pa]	R sphere [um]		h indentation [um]	indentation volume [m]	velocity [m/s]	mass	Strain rate	Indentation area [um2]	mass/ind volume
	3500000000	5		3	1.31947e-16	667.424	2.07345e-12	2.22475e+08	94.2478	15714.3
		10			2.73319e-16	339.619	1.65876e-11	1.13206e+08	188.496	60689.7
		15			4.1469e-16	227.71	5.59832e-11	7.59033e+07	282.743	135000
		20			5.56062e-16	171.267	1.32701e-10	5.7089e+07	376.991	238644
		50			1.40429e-15	68.8543	2.07345e-09	2.29514e+07	942.478	1.47651e+06
		100			2.81801e-15	34.4848	1.65876e-08	1.14949e+07	1884.96	5.88629e+06
		220			6.21093e-15	15.6892	1.76625e-07	5.22974e+06	4146.9	2.84378e+07
		500			1.41277e-14	6.90619	2.07345e-06	2.30206e+06	9424.78	1.46765e+08
		1000			2.82649e-14	3.45367	1.65876e-05	1.15122e+06	18849.6	5.86862e+08
		2000			5.65392e-14	1.72698	0.000132701	575660	37699.1	2.34706e+09
	Hardness[pa]	R sphere [um]		h indentation [um]	indentation volume [m]	velocity [m/s]	mass	Strain rate	Indentation area [um2]	mass/ind volume
	3500000000	5		0.5	3.66519e-18	111.237	2.07345e-12	2.22475e+08	15.708	565714
		10			7.59218e-18	56.6031	1.65876e-11	1.13206e+08	31.4159	2.18483e+06
		15			1.15192e-17	37.9517	5.59832e-11	7.59033e+07	47.1239	4860000
		20			1.54462e-17	28.5445	1.32701e-10	5.7089e+07	62.8319	8.59119e+06
		50			3.90081e-17	11.4757	2.07345e-09	2.29514e+07	157.08	5.31544e+07
		100			7.8278e-17	5.74747	1.65876e-08	1.14949e+07	314.159	2.11906e+08
		220			1.72526e-16	2.61487	1.76625e-07	5.22974e+06	691.15	1.02376e+09
		500			3.92437e-16	1.15103	2.07345e-06	2.30206e+06	1570.8	5.28352e+09
		1000			7.85136e-16	0.575612	1.65876e-05	1.15122e+06	3141.59	2.1127e+10
		2000			1.57053e-15	0.28783	0.000132701	575660	6283.19	8.44941e+10
	Hardness[pa]	R sphere [um]		h indentation [um]	indentation volume [m]	velocity [m/s]	mass	Strain rate	Indentation area [um2]	mass/ind volume
	3500000000	5		0.2	5.86431e-19	44.4949	2.07345e-12	2.22475e+08	6.28319	3.53571e+06
		10			1.21475e-18	22.6413	1.65876e-11	1.13206e+08	12.5664	1.36552e+07
		50			6.2413e-18	4.59028	2.07345e-09	2.29514e+07	62.8319	3.32215e+08
		100			1.25245e-17	2.29899	1.65876e-08	1.14949e+07	125.664	1.32441e+09
		500			6.279e-17	0.460413	2.07345e-06	2.30206e+06	628.319	3.3022e+10
		1000			1.25622e-16	0.230245	1.65876e-05	1.15122e+06	1256.64	1.32044e+11
		2000			2.51286e-16	0.115132	0.000132701	575660	2513.27	5.28088e+11
	Hardness[pa]	R sphere [um]		h indentation [um]	indentation volume [m]	velocity [m/s]	mass	Strain rate	Indentation area [um2]	mass/ind volume
	3500000000	5		5	3.66519e-16	1112.37	2.07345e-12	2.22475e+08	157.08	5657.14
		10			7.59218e-16	566.031	1.65876e-11	1.13206e+08	314.159	21848.3
		15			1.15192e-15	379.517	5.59832e-11	7.59033e+07	471.239	48600
		20			1.54462e-15	285.445	1.32701e-10	5.7089e+07	628.319	85911.9
		50			3.90081e-15	114.757	2.07345e-09	2.29514e+07	1570.8	531544
		100			7.8278e-15	57.4747	1.65876e-08	1.14949e+07	3141.59	2.11906e+06
		220			1.72526e-14	26.1487	1.76625e-07	5.22974e+06	6911.5	1.02376e+07
		500			3.92437e-14	11.5103	2.07345e-06	2.30206e+06	15708	5.28352e+07
		1000			7.85136e-14	5.75612	1.65876e-05	1.15122e+06	31415.9	2.1127e+08
		2000			1.57053e-13	2.8783	0.000132701	575660	62831.9	8.44941e+08
CONE alpha 45º	Hardness[pa]	length cone [um]	Radius cone	h indentation [um]	indentation volume [m]	velocity [m/s]	mass	Strain rate	Indentation area [um2]
	3500000000	5	5	1	1.0472e-18	118.918	5.18363e-13	1.18918e+08	3.14159
		10	10		1.0472e-18	42.0437	4.1469e-12	4.20437e+07	3.14159
		15	15		1.0472e-18	22.8857	1.39958e-11	2.28857e+07	3.14159
		20	20		1.0472e-18	14.8647	3.31752e-11	1.48647e+07	3.14159
		50	50		1.0472e-18	3.76051	5.18363e-10	3.76051e+06	3.14159
		100	100		1.0472e-18	1.32954	4.1469e-09	1.32954e+06	3.14159
		200	200		1.0472e-18	0.470063	3.31752e-08	470063	3.14159
		500	500		1.0472e-18	0.118918	5.18363e-07	118918	3.14159
		1000	1000		1.0472e-18	0.0420437	4.1469e-06	42043.7	3.14159
		2000	2000		1.0472e-18	0.0148647	3.31752e-05	14864.7	3.14159
	Hardness[pa]	length cone [um]	Radius cone	h indentation [um]	indentation volume [m]	velocity [m/s]	mass	Strain rate	Indentation area [um2]
	3500000000	5	5	2	8.37758e-18	336.35	5.18363e-13	1.68175e+08	12.5664	61875
		10	10		8.37758e-18	118.918	4.1469e-12	5.94588e+07	12.5664	495000
		15	15		8.37758e-18	64.7306	1.39958e-11	3.23653e+07	12.5664	1.67062e+06
		20	20		8.37758e-18	42.0437	3.31752e-11	2.10219e+07	12.5664	3.96e+06
		50	50		8.37758e-18	10.6363	5.18363e-10	5.31816e+06	12.5664	6.1875e+07
		100	100		8.37758e-18	3.76051	4.1469e-09	1.88025e+06	12.5664	4.95e+08
		200	200		8.37758e-18	1.32954	3.31752e-08	664770	12.5664	3.96e+09
		500	500		8.37758e-18	0.33635	5.18363e-07	168175	12.5664	6.1875e+10
		1000	1000		8.37758e-18	0.118918	4.1469e-06	59458.8	12.5664	4.95e+11
		2000	2000		8.37758e-18	0.0420437	3.31752e-05	21021.9	12.5664	3.96e+12

## Sheet: Fig. S1
	Nickel
	Strain Rate [s-1]	Velocity [m/s]	Hardness [Gpa]
Laser-diced diamonds	1.48962e+06	12.2	2.37488
	1.51667e+06	18.2	2.4249
	1820000	27.3	2.1512
Microfab. Diamonds	2.18021e+06	21	2.48529
	2.01613e+06	25	2.32224
	1.85185e+06	20	2.41229

## Sheet: Fig. S2
Data for Nickel 99.99 in Fig. 1 and:
Nickel 99.99											Nickel 99.99
Spherical Indentations	Strain Rate [s-1]	Hardness [Gpa]	Impact Velocity [m/s]	Average strain rate [s-1]	Average hardness [Gpa]	Hardness Std						Strain Rate [s-1]	Hardness [Gpa]	Impact Velocity [m/s]	Average strain rate [s-1]	Average hardness [Gpa]	Hardness Std
	1405.75	1.70026	0.00285	1406	1.64	0.05					Impact Conical diamond	685.502	1.62112	0.0013	692.5	1.72	0.07
	1356.46	1.59638	0.00285									672.058	1.68245	0.0013
	1363.96	1.5577	0.00284									678.691	1.72626	0.00131
	1404.96	1.63503	0.00284									687.843	1.73235	0.00131
	1439	1.58684	0.00283									691.555	1.67608	0.00131
	1432.55	1.62733	0.00287									691	1.7094	0.00131
	1439.13	1.64041	0.00286									691.623	1.67709	0.00131
	1428.24	1.59591	0.00286									715.255	1.79042	0.00132
	1395.33	1.64717	0.00285									690.201	1.74874	0.00132
	1372.53	1.57747	0.00287									721.658	1.88643	0.00131
	1400.85	1.72315	0.00284
	1393.95	1.67174	0.00286
	1428.22	1.70697	0.00286								LIPIT Particles	97674400	3.49931	210	108000000	4.06	0.6
	1422.29	1.69431	0.00284									112624000	3.64821	221
												99505000	3.34758	201
												103503000	3.57752	206
												111134000	4.24984	198.9
Irregular particles	225942000	5.39419	181	195000000	4.41	1.24						103478000	3.67566	188.3
	232681000	4.41154	163									111551000	4.05588	176.2
	193664000	4.67643	155									108503000	4.4969	181.2
	174068000	5.29655	162									117000000	5.11852	157.95
	156982000	6.36149	195									106977000	3.9139	138
	222990000	2.48336	118									109091000	4.19424	132
	159169000	5.4339	159									109091000	3.74968	120
	179959000	2.82996	180									109000000	5.29608	115
	187448000	3.08282	169
	143865000	3.3488	201
	223349000	5.5098	201
	235973000	4.14667	236

## Sheet: Fig S3
	Mass [kg]	Max Vel [m/s]
Data extracted from: D. Veysset, Y. Sun, S.E. Kooi, J. Lem, K.A. Nelson, Laser-driven high-velocity microparticle launcher in atmosphere and under vacuum, International Journal of Impact Engineering 137 (2020) 103465. https://doi.org/10.1016/j.ijimpeng.2019.103465.	1.04491e-10	170.974
	2.25679e-11	318.51
	1.99421e-11	372.053
	8.98889e-11	269.446
	9.46361e-11	311.132
	2.10084e-11	347.463
	2.04203e-12	796.88
	3.73262e-12	809.534
	3.43054e-12	829.621
	4.28335e-12	500.978
	5.3802e-13	3242.79
	3.84091e-13	2966.01
	1.22883e-12	1549.76
	1.1688e-11	840.383
	3.64206e-11	506.826
	3.59081e-11	760.387
	1.17584e-11	988.497
	1.23459e-12	2857.23
	3.86725e-13	2634.4
NEW DATA ADDED
Polished diamonds	4.28e-07	9.89
	5.11e-07	9.342
	1e-07	25
Microfabricated diamonds	7.05e-07	2.74
	8e-08	21
